# Supplementary material for: Impact of Nanocomposite Combustion Aerosols on A549 Cells and a 3D Airway Model
Source: Nanomaterials (Basel). 2021 Jun 27;11(7):1685. doi: 10.3390/nano11071685 (PMC8304990; doi:10.3390/nano11071685)
Supplement: Supplementary file 1 [file nanomaterials-11-01685-s001.zip]

Archive with 1 entries (1 files):
- nanomaterials-1261090-SI.pdf
